# Supplementary material for: Low-Heating-Rate Thermal Degradation of Date Seed Powder and HDPE Plastic: Machine Learning CDNN, MLRM, and Thermokinetic Analysis
Source: Polymers (Basel). 2025 Mar 11;17(6):740. doi: 10.3390/polym17060740 (PMC11945590; doi:10.3390/polym17060740)
Supplement: Supplementary file 1 [file polymers-17-00740-s001.zip]

Archive with 1 entries (1 files):
- polymers-3492476-supplementary.pdf
